# Supplementary material for: The sbiTRS Operon Contributes to Stenobactin-Mediated Iron Utilization in Stenotrophomonas maltophilia
Source: Microbiol Spectr. 2022 Dec 1;10(6):e02673-22. doi: 10.1128/spectrum.02673-22 (PMC9769818; doi:10.1128/spectrum.02673-22)
Supplement: Supplemental file 1 — Table S1. Download spectrum.02673-22-s0001.xlsx, XLSX file, 0.2 MB [file spectrum.02673-22-s0001.xlsx]

## Sheet: Gene_Expression 
Table S1: Transcriptome analysis of wild-type KJ and KJDFur
		TPM
gene_id	KJ	Fur mutant
gene-Smlt0001	70.1828	69.776
gene-Smlt0002	157.565	408.991
gene-Smlt0003	151.283	44.5011
gene-Smlt0004	976.779	131.736
gene-Smlt0005	1518.18	869.115
gene-Smlt0006	109.418	51.6712
gene-Smlt0007	240.092	328.973
gene-Smlt0008	1004.31	1585.47
gene-Smlt0009	132.914	333.948
gene-Smlt0010	413.504	1190.32
gene-Smlt0011	905.547	2243.93
gene-Smlt0012	576.875	1548.75
gene-Smlt0013	24.6183	18.9035
gene-Smlt0014	10.3645	45.5951
gene-Smlt0015	139.284	117.958
gene-Smlt0016	683.547	59.2082
gene-Smlt0017	0.0001	0.0001
gene-Smlt0018	0.0001	0.0001
gene-Smlt0019	0.0001	0.0001
gene-Smlt0020	0.0001	0.0001
gene-Smlt0021	0.0001	0.0001
gene-Smlt0023	0.0001	0.0001
gene-Smlt0024	0.0001	0.0001
gene-Smlt0025	0.0001	0.0001
gene-Smlt0026	0.0001	0.0001
gene-Smlt0027	0.0001	0.0001
gene-Smlt0028	0.0001	0.0001
gene-Smlt0029	0.0001	0.0001
gene-Smlt0032	0.0001	0.0001
gene-Smlt0033	0.0001	0.0001
gene-Smlt0034	0.0001	0.0001
gene-Smlt0035	0.0001	0.0001
gene-Smlt0036	0.0001	0.0001
gene-Smlt0037	0.0001	0.0001
gene-Smlt0038	0.0001	0.0001
gene-Smlt0039	0.0001	0.0001
gene-Smlt0040	0.0001	0.0001
gene-Smlt0041	495.025	72.9034
gene-Smlt0042	0.0001	0.0001
gene-Smlt0043	0.0001	0.0001
gene-Smlt0044	0.0001	0.0001
gene-Smlt0045	0.0001	0.0001
gene-Smlt0046	15.0473	15.2987
gene-Smlt0047	35.5658	94.3694
gene-Smlt0048	106.474	431.359
gene-Smlt0049	18.8585	20.8049
gene-Smlt0050	7.34896	3.87497
gene-Smlt0051	6.71953	10.3847
gene-Smlt0052	59.7903	68.7214
gene-Smlt0053	64.4145	48.0616
gene-Smlt0054	4.3469	1.98943
gene-Smlt0055	17865.6	17766.6
gene-Smlt0056	0.0001	0.0001
gene-Smlt0057	0.0001	0.0001
gene-Smlt0058	0.0001	0.0001
gene-Smlt0059	0.0001	0.0001
gene-Smlt0060	0.0001	0.0001
gene-Smlt0061	0.0001	0.0001
gene-Smlt0062	0.0001	0.0001
gene-Smlt0063	0.0001	0.0001
gene-Smlt0064	0.0001	0.0001
gene-Smlt0065	0.0001	0.0001
gene-Smlt0066	0.0001	0.0001
gene-Smlt0067	0.0001	0.0001
gene-Smlt0068	0.0001	0.0001
gene-Smlt0069	0.0001	0.0001
gene-Smlt0072	0	0
gene-Smlt0073	4.47787	6.59149
gene-Smlt0074	61.5432	42.6045
gene-Smlt0075	175.779	137.639
gene-Smlt0076	0.0001	0.0001
gene-Smlt0077	874.894	795.387
gene-Smlt0078	255.091	69.4619
gene-Smlt0079	244.955	72.3594
gene-Smlt0080	86.5122	101.148
gene-Smlt0082	131.898	105.608
gene-Smlt0083	140.208	61.7665
gene-Smlt0084	8.01181	7.90107
gene-Smlt0085	10.9441	3.78304
gene-Smlt0086	0.85389	0.967554
gene-Smlt0087	26.3997	49.8175
gene-Smlt0088	38.1447	62.311
gene-Smlt0089	9.38385	16.6653
gene-Smlt0090	110.337	68.2427
gene-Smlt0091	84.9637	140.541
gene-Smlt0092	250.477	270.931
gene-Smlt0093	130.505	127.141
gene-Smlt0094	117.678	259.554
gene-Smlt0095	252.966	215.178
gene-Smlt0096	101.112	113.284
gene-Smlt0097	7.7178	19.0732
gene-Smlt0098	86.5786	132.737
gene-Smlt0099	31.1508	62.6226
gene-Smlt0101	32.7107	60.434
gene-Smlt0102	100.041	86.2428
gene-Smlt0103	208.43	159.611
gene-Smlt0104	211.788	277.482
gene-Smlt0105	113.798	55.9015
gene-Smlt0106	59.6067	84.2275
gene-Smlt0107	17.2305	5.2152
gene-Smlt0108	23.5743	20.7966
gene-Smlt0109	50.5918	44.3404
gene-Smlt0110	19.6955	9.49492
gene-Smlt0111	38.0566	81.9441
gene-Smlt0112	46.1283	42.4905
gene-Smlt0113	223.869	255.469
gene-Smlt0114	250.969	167.623
gene-Smlt0115	19.8902	13.0848
gene-Smlt0116	77.4342	86.5412
gene-Smlt0117	12.5926	22.3757
gene-Smlt0118	0.0001	0.0001
gene-Smlt0119	14.7094	8.45608
gene-Smlt0120	132.497	58.4385
gene-Smlt0121	117.165	129.646
gene-Smlt0122	60.2327	78.9537
gene-Smlt0123	3.55718	19.1596
gene-Smlt0124	32.8	35.0284
gene-Smlt0125	0.681158	2.01589
gene-Smlt0126	0.0001	0.11068
gene-Smlt0127	18.8576	39.3161
gene-Smlt0128	18.4356	30.6493
gene-Smlt0129	22.1801	283.908
gene-Smlt0130	42.9258	372.796
gene-Smlt0131	20.8273	134.156
gene-Smlt0133	75.8563	31.1523
gene-Smlt0134	0.0001	0.0001
gene-Smlt0135	0.0001	0.0001
gene-Smlt0136	49.241	18.8326
gene-Smlt0137	1486.45	311.177
gene-Smlt0138	22.9429	46.853
gene-Smlt0139	120.136	208.09
gene-Smlt0140	280.017	490.719
gene-Smlt0141	141.621	101.65
gene-Smlt0142	92.7094	78.6098
gene-Smlt0143	20.6084	61.8028
gene-Smlt0144	53.0557	87.687
gene-Smlt0145	27.0903	69.8866
gene-Smlt0146	58.6924	97.9979
gene-Smlt0147	100.62	155.492
gene-Smlt0148	11.7206	17.1025
gene-Smlt0149	190.515	210.011
gene-Smlt0150	6.03585	6.3861
gene-Smlt0151	44.5743	170.271
gene-Smlt0152	9.18336	36.8297
gene-Smlt0153	3.50391	3.80622
gene-Smlt0154	105.694	24.7217
gene-Smlt0155	75.8077	91.8186
gene-Smlt0156	215.665	206.62
gene-Smlt0157	16.1025	7.47823
gene-Smlt0158	13.0455	16.4941
gene-Smlt0159	17.4804	20.0593
gene-Smlt0160	86.7795	307.711
gene-Smlt0161	208.724	604.757
gene-Smlt0162	317.307	91.446
gene-Smlt0163	319.27	219.577
gene-Smlt0164	262.185	584.972
gene-Smlt0165	93.9105	141.166
gene-Smlt0166	264.477	165.215
gene-Smlt0167	63.9394	26.554
gene-Smlt0168	23.594	12.6574
gene-Smlt0169	92.9136	148.705
gene-Smlt0170	110.639	124.338
gene-Smlt0171	133.85	157.025
gene-Smlt0172	63.2372	55.8093
gene-Smlt0173	13.7504	4.36118
gene-Smlt0174	0.250572	0.20792
gene-Smlt0175	10.3748	3.92315
gene-Smlt0176	11.3797	2.90205
gene-Smlt0177	49.5572	59.2037
gene-Smlt0178	154.037	68.1298
gene-Smlt0179	0.0001	0.081399
gene-Smlt0180	0.0001	0.0001
gene-Smlt0181	4.86858	1.82952
gene-Smlt0182	0.0001	0.217361
gene-Smlt0183	264.232	48.6732
gene-Smlt0184	3521.17	1014.77
gene-Smlt0185	42.8592	13.6507
gene-Smlt0186	98.1664	123.93
gene-Smlt0187	247.905	71.7142
gene-Smlt0188	41.4451	10.4947
gene-Smlt0189	31.8863	31.5568
gene-Smlt0190	9.14503	20.9578
gene-Smlt0191	9.85906	9.136
gene-Smlt0192	1627.11	544.732
gene-Smlt0193	63.6983	236.061
gene-Smlt0194	275.873	513.528
gene-Smlt0195	406.004	204.743
gene-Smlt0196	24.7899	9.36981
gene-Smlt0197	0.0001	8.82796
gene-Smlt0198	54.7222	131.641
gene-Smlt0199	84.2723	112.697
gene-Smlt0200	39.6358	31.8356
gene-Smlt0201	5.59075	4.86841
gene-Smlt0203	93.442	174.543
gene-Smlt0204	75.1332	61.0728
gene-Smlt0205	295.024	210.59
gene-Smlt0206	20.3892	28.6528
gene-Smlt0207	4.06022	4.89213
gene-Smlt0208	15.7898	12.4013
gene-Smlt0209	67.728	54.5359
gene-Smlt0210	41.453	38.6087
gene-Smlt0211	62.3164	59.1705
gene-Smlt0212	123.422	116.659
gene-Smlt0213	105.988	90.9937
gene-Smlt0214	0.0001	0.0001
gene-Smlt0215	0.0001	0.0001
gene-Smlt0216	0.0001	0.0001
gene-Smlt0217	0.0001	0.0001
gene-Smlt0218	30.6732	30.8403
gene-Smlt0219	47.7936	31.7703
gene-Smlt0220	64.6195	165.038
gene-Smlt0221	420.277	380.059
gene-Smlt0222	71.5646	132.212
gene-Smlt0223	70.3985	135.157
gene-Smlt0224	8.64809	7.85781
gene-Smlt0225	9.23892	8.89922
gene-Smlt0226	81.1221	440.88
gene-Smlt0227	274.36	41.8846
gene-Smlt0228	207.008	134.179
gene-Smlt0230	305.306	215.991
gene-Smlt0231	6.35564	6.82999
gene-Smlt0232	30.8069	49.851
gene-Smlt0233	124.872	131.588
gene-Smlt0234	18.202	31.4273
gene-Smlt0236	2.52841	5.07475
gene-Smlt0237	94.8209	377.318
gene-Smlt0238	126.461	570.597
gene-Smlt0239	230.824	1164.73
gene-Smlt0240	45.5985	39.7489
gene-Smlt0241	258.421	447.911
gene-Smlt0242	34.2578	37.36
gene-Smlt0244	31.033	10.9661
gene-Smlt0245	162.378	75.105
gene-Smlt0246	134.018	52.9671
gene-Smlt0247	373.398	240.977
gene-Smlt0248	525.343	212.472
gene-Smlt0249	35.4703	31.5357
gene-Smlt0250	21.6537	21.9383
gene-Smlt0251	19.3249	42.1798
gene-Smlt0252	54.9584	48.3966
gene-Smlt0253	17.6671	13.9021
gene-Smlt0254	96.6462	22.2748
gene-Smlt0255	47.9916	88.8164
gene-Smlt0257	70.06	96.1091
gene-Smlt0258	230.187	144.198
gene-Smlt0259	427.442	221.9
gene-Smlt0260	370.171	135.081
gene-Smlt0261	706.026	201.924
gene-Smlt0262	673.293	191.95
gene-Smlt0263	63.818	26.4749
gene-Smlt0264	256.485	3249.92
gene-Smlt0265	31225.4	5221.47
gene-Smlt0266	327.548	1315.75
gene-Smlt0267	70.5683	311.384
gene-Smlt0268	65.7384	1560.61
gene-Smlt0269	4.1174	9.43721
gene-Smlt0270	32.4736	20.5609
gene-Smlt0271	36.8751	5.33094
gene-Smlt0272	64.8022	8.36839
gene-Smlt0273	161.898	462.413
gene-Smlt0274	164.118	263.644
gene-Smlt0275	259.84	130.835
gene-Smlt0276	3187.94	1479.53
gene-Smlt0277	1777.03	1369.22
gene-Smlt0278	355.325	151.059
gene-Smlt0279	0.0001	0.174853
gene-Smlt0280	284.122	134.542
gene-Smlt0281	317.442	454.493
gene-Smlt0282	147.454	76.2747
gene-Smlt0283	31.6616	32.8758
gene-Smlt0284	6.35633	16.3779
gene-Smlt0285	0.0001	0.0001
gene-Smlt0286	0.0001	0.0001
gene-Smlt0287	0.0001	0.0001
gene-Smlt0288	0.0001	0.0001
gene-Smlt0289	0.0001	0.0001
gene-Smlt0290	0.0001	0.0001
gene-Smlt0291	0.0001	0.0001
gene-Smlt0293	0.0001	0.0001
gene-Smlt0294	0.0001	0.0001
gene-Smlt0295	0.0001	0.0001
gene-Smlt0296	0.0001	0.0001
gene-Smlt0297	0.0001	0.0001
gene-Smlt0298	0.0001	0.0001
gene-Smlt0299	0.0001	0.0001
gene-Smlt0300	0.0001	0.0001
gene-Smlt0301	0.0001	0.0001
gene-Smlt0302	0.0001	0.0001
gene-Smlt0303	0.0001	0.0001
gene-Smlt0304	0.0001	0.0001
gene-Smlt0305	0.0001	0.0001
gene-Smlt0306	0.0001	0.0001
gene-Smlt0307	0.0001	0.0001
gene-Smlt0308	0.0001	0.0001
gene-Smlt0309	0.0001	0.0001
gene-Smlt0310	0.0001	0.0001
gene-Smlt0311	0.0001	0.0001
gene-Smlt0312	0.0001	0.0001
gene-Smlt0313	0.0001	0.0001
gene-Smlt0314	0.0001	0.0001
gene-Smlt0315	0.0001	0.0001
gene-Smlt0316	0.0001	0.0001
gene-Smlt0317	0.0001	0.0001
gene-Smlt0318	0.0001	0.0001
gene-Smlt0319	0.0001	0.0001
gene-Smlt0320	0.0001	0.0001
gene-Smlt0321	0.0001	0.0001
gene-Smlt0322	0.0001	0.0001
gene-Smlt0323	0.0001	0.0001
gene-Smlt0324	0.0001	0.0001
gene-Smlt0325	0.0001	0.0001
gene-Smlt0327	0.0001	0.0001
gene-Smlt0328	0.0001	0.0001
gene-Smlt0329	0.0001	0.0001
gene-Smlt0330	0.0001	0.0001
gene-Smlt0331	0.0001	0.0001
gene-Smlt0332	0.0001	0.0001
gene-Smlt0333	0.0001	0.0001
gene-Smlt0334	3839.32	896.747
gene-Smlt0335	2407.54	946.596
gene-Smlt0336	652.655	237.133
gene-Smlt0337	3.00638	2.97854
gene-Smlt0339	0.311742	0.375941
gene-Smlt0340	0.0001	0.0001
gene-Smlt0341	68.2719	240.82
gene-Smlt0342	1959.87	8970.64
gene-Smlt0343	288.301	612.322
gene-Smlt0344	11.7351	7.90771
gene-Smlt0345	173.29	252.381
gene-Smlt0346	31.8041	9.90338
gene-Smlt0347	97.0256	55.6299
gene-Smlt0348	257.964	317.989
gene-Smlt0349	1.27461	0.0001
gene-Smlt0350	23.0409	42.8438
gene-Smlt0351	0.0001	0.0001
gene-Smlt0352	0.0001	0.0001
gene-Smlt0353	0.0001	0.0001
gene-Smlt0354	0.0001	0.0001
gene-Smlt0355	0.0001	0.0001
gene-Smlt0357	18.3714	44.9755
gene-Smlt0358	47.8074	51.0667
gene-Smlt0359	53.5101	36.0432
gene-Smlt0360	36.484	63.2382
gene-Smlt0361	79.357	73.6925
gene-Smlt0362	9.23929	37.7008
gene-Smlt0363	21.3142	69.1284
gene-Smlt0364	10.6416	2.30171
gene-Smlt0365	1.29364	0.248831
gene-Smlt0366	131.868	84.6832
gene-Smlt0367	48.8041	84.6098
gene-Smlt0368	67.8523	13.5598
gene-Smlt0369	25.7322	12.2045
gene-Smlt0370	0.58554	0.294331
gene-Smlt0371	40.6832	49.7658
gene-Smlt0372	45.2423	38.9759
gene-Smlt0373	141.807	209.393
gene-Smlt0374	215.699	102.602
gene-Smlt0375	0.0001	0.0001
gene-Smlt0376	0.0001	0.0001
gene-Smlt0377	24.7804	26.0839
gene-Smlt0378	137.846	207.147
gene-Smlt0379	300.128	351.846
gene-Smlt0380	310.598	515.701
gene-Smlt0381	166.318	153.563
gene-Smlt0382	53.3152	9.46199
gene-Smlt0383	77.5256	254.754
gene-Smlt0384	20.2868	15.2958
gene-Smlt0385	6.08834	35.8668
gene-Smlt0386	76.5292	29.893
gene-Smlt0387	4245.56	1479.94
gene-Smlt0389	451.099	79.1499
gene-Smlt0390	411.405	409.738
gene-Smlt0391	47.8494	10.7872
gene-Smlt0392	19.4969	4.76643
gene-Smlt0393	190.005	61.9088
gene-Smlt0394	1251.84	255.952
gene-Smlt0395	12.2069	3.51933
gene-Smlt0396	25.3532	34.7738
gene-Smlt0397	143.71	147.31
gene-Smlt0398	123.404	96.5642
gene-Smlt0399	4.02214	2.14956
gene-Smlt0400	20.3287	6.11892
gene-Smlt0401	41.0928	57.7446
gene-Smlt0402	87.1066	211.538
gene-Smlt0403	73.1961	101.513
gene-Smlt0404	49.7387	81.2868
gene-Smlt0405	23.7404	21.0059
gene-Smlt0406	1.85043	3.28771
gene-Smlt0407	65.2023	20.9672
gene-Smlt0408	48.8038	17.8646
gene-Smlt0410	280.658	303.503
gene-Smlt0411	131.081	159.686
gene-Smlt0412	41.1508	75.326
gene-Smlt0413	29.6348	23.1058
gene-Smlt0414	51.4302	150.221
gene-Smlt0415	29.5951	58.1773
gene-Smlt0416	83.1193	226.961
gene-Smlt0417	491.67	341.867
gene-Smlt0418	68.0207	253.307
gene-Smlt0419	28.2727	148.698
gene-Smlt0420	74.892	144.233
gene-Smlt0421	248.002	227.364
gene-Smlt0422	67.4876	17.7396
gene-Smlt0423	85.927	188.536
gene-Smlt0424	0.0001	0.313815
gene-Smlt0425	37.9889	14.0773
gene-Smlt0426	32.2154	34.8788
gene-Smlt0427	287.269	678.452
gene-Smlt0428	282.167	378.98
gene-Smlt0429	51.0934	117.805
gene-Smlt0430	61.6587	215.749
gene-Smlt0431	30.8744	76.8446
gene-Smlt0432	23.8251	76.5935
gene-Smlt0433	80.4709	161.079
gene-Smlt0434	2.83331	13.8392
gene-Smlt0435	114.81	43.873
gene-Smlt0436	207.355	87.599
gene-Smlt0436A	50.1794	29.1847
gene-Smlt0438	179.252	46.7968
gene-Smlt0439	7.29176	14.9582
gene-Smlt0440	0.799581	0.0001
gene-Smlt0441	132.585	105.724
gene-Smlt0442	26.3736	31.7427
gene-Smlt0443	156.479	174.433
gene-Smlt0444	4503.37	1444.78
gene-Smlt0445	387.455	267.937
gene-Smlt0446	173.432	59.2139
gene-Smlt0447	471.987	291.814
gene-Smlt0448	108.151	73.602
gene-Smlt0449	35.8913	68.1009
gene-Smlt0450	37.4264	67.3253
gene-Smlt0451	57.8386	382.393
gene-Smlt0452	31.5823	55.0218
gene-Smlt0453	6.30559	25.6546
gene-Smlt0454	9.26118	8.33643
gene-Smlt0455	4.89248	29.7693
gene-Smlt0456	6.88209	11.6265
gene-Smlt0458	65.5578	40.0797
gene-Smlt0459	42.7452	27.6479
gene-Smlt0460	200.94	45.1506
gene-Smlt0461	29.3867	17.3255
gene-Smlt0462	46.9197	24.4883
gene-Smlt0463	76.6066	86.6115
gene-Smlt0465	118.105	50.7749
gene-Smlt0466	39.3591	24.1573
gene-Smlt0467	1204.85	233.118
gene-Smlt0468	285.254	330.641
gene-Smlt0469	72.2186	57.0176
gene-Smlt0470	72.3411	90.5943
gene-Smlt0471	115.652	204.498
gene-Smlt0473	13.6314	20.3663
gene-Smlt0476	39.1277	44.8325
gene-Smlt0477	81.5348	310.338
gene-Smlt0478	17.2722	34.7785
gene-Smlt0479	10.7066	31.5844
gene-Smlt0480	0.0001	0.14326
gene-Smlt0481	12.7509	20.6821
gene-Smlt0482	1.16197	14.4873
gene-Smlt0483	40.3662	116.12
gene-Smlt0484	19.0046	4.46239
gene-Smlt0485	14.0179	4.33552
gene-Smlt0487	56.3846	109.305
gene-Smlt0488	37.0396	96.5416
gene-Smlt0490	486.314	791.798
gene-Smlt0490A	0.0001	0.0001
gene-Smlt0493	0.0001	0.0001
gene-Smlt0494	0.0001	0.0001
gene-Smlt0496	0.0001	0.0001
gene-Smlt0497	0.0001	0.0001
gene-Smlt0498	10.5516	4.22682
gene-Smlt0498A	44.2174	15.4394
gene-Smlt0499	0.0001	0.0001
gene-Smlt0500	14.296	33.4676
gene-Smlt0501	39.0987	31.0404
gene-Smlt0502	9.28476	21.8209
gene-Smlt0503	17.8642	364.392
gene-Smlt0504	0.0001	0.0001
gene-Smlt0505	0.0001	0.0001
gene-Smlt0506	6.73365	5.07292
gene-Smlt0507	66.1104	31.4117
gene-Smlt0508	87.0084	141.423
gene-Smlt0509	218.795	57.8616
gene-Smlt0510	28.0871	58.188
gene-Smlt0510A	0.0001	0.0001
gene-Smlt0510B	0.0001	0.0001
gene-Smlt0512	3.94803	13.5607
gene-Smlt0513	51.4553	49.0974
gene-Smlt0514	0.0001	0.0001
gene-Smlt0515	55.6696	200.836
gene-Smlt0516	171.933	35.7999
gene-Smlt0517	4.51361	4.31528
gene-Smlt0518	13.2096	6.59321
gene-Smlt0519	2.0144	0.0001
gene-Smlt0520	9.95865	12.3779
gene-Smlt0521	8.24776	2.94583
gene-Smlt0522	3.05848	3.54769
gene-Smlt0523	4.80073	2.5558
gene-Smlt0524	94.4828	20.6215
gene-Smlt0525	24.9294	29.4954
gene-Smlt0526	16.7996	9.06354
gene-Smlt0527	23.8704	25.4444
gene-Smlt0528	28.9912	16.5963
gene-Smlt0529	8.25446	4.68847
gene-Smlt0531	5.38406	4.86778
gene-Smlt0532	5.7836	6.46109
gene-Smlt0533	7.87241	5.86665
gene-Smlt0534	31.7314	33.4352
gene-Smlt0535	25.1179	39.7042
gene-Smlt0537	35.9096	51.5921
gene-Smlt0538	28.0074	58.325
gene-Smlt0539	59.215	83.6149
gene-Smlt0540	47.0944	58.6322
gene-Smlt0541	44.0303	134.48
gene-Smlt0542	27.5493	46.0712
gene-Smlt0543	37.3174	27.8856
gene-Smlt0544	45.0934	12.073
gene-Smlt0545	237.21	614.46
gene-Smlt0546	35.164	57.2511
gene-Smlt0547	433.632	238.301
gene-Smlt0548	7.03212	4.48099
gene-Smlt0549	14.8063	3.74876
gene-Smlt0550	40.307	98.7144
gene-Smlt0551	86.1666	49.9076
gene-Smlt0552	18.9881	16.425
gene-Smlt0553	6.12651	2.50996
gene-Smlt0554	2.86861	7.04791
gene-Smlt0555	101.188	68.7757
gene-Smlt0556	28.1999	46.7365
gene-Smlt0557	180.872	97.7412
gene-Smlt0558	26.4623	12.4161
gene-Smlt0559	58.4505	53.0715
gene-Smlt0560	187.258	271.142
gene-Smlt0561	26.191	27.9842
gene-Smlt0562	58.3751	37.2627
gene-Smlt0563	1.47959	2.00432
gene-Smlt0564	168.5	92.2283
gene-Smlt0566	97.9897	15.8049
gene-Smlt0567	109.352	66.2911
gene-Smlt0568	72.1291	73.3626
gene-Smlt0569	393.346	402.183
gene-Smlt0570	194.861	307.626
gene-Smlt0571	113.766	400.165
gene-Smlt0572	140.142	137.841
gene-Smlt0573	34.4604	62.7517
gene-Smlt0574	50.507	106.747
gene-Smlt0575	19.0989	11.0323
gene-Smlt0576	45.0869	80.6705
gene-Smlt0577	25.4728	47.1974
gene-Smlt0578	142.349	43.3364
gene-Smlt0580	36.04	26.9383
gene-Smlt0581	4.39727	2.68946
gene-Smlt0582	46.1595	39.4261
gene-Smlt0583	95.0941	113.63
gene-Smlt0584	195.984	62.756
gene-Smlt0585	23.4998	68.9507
gene-Smlt0586	26.454	28.6863
gene-Smlt0587	128.352	247.491
gene-Smlt0588	142.055	292.827
gene-Smlt0589	7.67213	9.36439
gene-Smlt0590	10.1613	28.3244
gene-Smlt0591	7.14177	12.4861
gene-Smlt0592	14.8872	5.47878
gene-Smlt0593	5.84691	1.98314
gene-Smlt0594	37.5455	51.3508
gene-Smlt0595	67.8775	37.6461
gene-Smlt0596	12.8653	7.87049
gene-Smlt0597	167.224	66.4427
gene-Smlt0598	169.111	18.2505
gene-Smlt0599	0.0001	0.0001
gene-Smlt0600	66.8884	6.68619
gene-Smlt0601	261.858	89.2042
gene-Smlt0602	23.4317	20.1754
gene-Smlt0603	13.7172	5.29481
gene-Smlt0605	190.543	170.57
gene-Smlt0608	118.29	280.769
gene-Smlt0609	80.6698	108.607
gene-Smlt0610	3.6066	0.965957
gene-Smlt0611	242.314	27.3824
gene-Smlt0612	119.878	81.1933
gene-Smlt0613	769.427	531.607
gene-Smlt0614	235.141	123.469
gene-Smlt0615	2552.7	5777.14
gene-Smlt0616	380.82	557.972
gene-Smlt0617	37.2484	50.6322
gene-Smlt0618	0.0001	0.0001
gene-Smlt0619	0.0001	0.0001
gene-Smlt0620	0.0001	0.0001
gene-Smlt0621	0.0001	0.0001
gene-Smlt0622	0.0001	0.0001
gene-Smlt0623	0.0001	0.0001
gene-Smlt0624	0.0001	0.0001
gene-Smlt0625	0.0001	0.0001
gene-Smlt0626	0.0001	0.0001
gene-Smlt0627	0.0001	0.0001
gene-Smlt0628	0.0001	0.0001
gene-Smlt0629	0.0001	0.0001
gene-Smlt0630	0.0001	0.0001
gene-Smlt0631	0.0001	0.0001
gene-Smlt0632	0.0001	0.0001
gene-Smlt0633	0.0001	0.0001
gene-Smlt0634	0.0001	0.0001
gene-Smlt0635	0.0001	0.0001
gene-Smlt0636	0.0001	0.0001
gene-Smlt0637	0.0001	0.0001
gene-Smlt0638	0.0001	0.0001
gene-Smlt0639	0.0001	0.0001
gene-Smlt0640	0.0001	0.0001
gene-Smlt0641	0.0001	0.0001
gene-Smlt0642	0.0001	0.0001
gene-Smlt0644	0.0001	0.0001
gene-Smlt0645	29.723	36.1821
gene-Smlt0646	92.9614	65.2824
gene-Smlt0647	20.8207	36.6528
gene-Smlt0648	0.0001	0.885415
gene-Smlt0649	0.12515	0.441734
gene-Smlt0650	0.197689	0.037787
gene-Smlt0651	0.0001	0.0001
gene-Smlt0652	69.172	55.7007
gene-Smlt0653	86.5312	115.902
gene-Smlt0654	0.0001	0.0001
gene-Smlt0655	30.0482	121.011
gene-Smlt0656	63.1714	417.922
gene-Smlt0657	43.7422	15.1164
gene-Smlt0658	0.705609	4.81687
gene-Smlt0659	10.4375	61.5036
gene-Smlt0660	41.5164	133.457
gene-Smlt0661	45.1632	106.373
gene-Smlt0662	54.6234	90.48
gene-Smlt0663	41.2081	35.044
gene-Smlt0664	450.321	815.808
gene-Smlt0665	98.858	235.397
gene-Smlt0666	0.0001	0.0001
gene-Smlt0668	41.301	77.8605
gene-Smlt0669	511.728	233.482
gene-Smlt0670	139.648	57.2828
gene-Smlt0671	114.468	88.1697
gene-Smlt0672	18.0837	9.78719
gene-Smlt0673	66.2664	117.949
gene-Smlt0674	23.8044	34.9281
gene-Smlt0675	47.1485	109.318
gene-Smlt0676	97.9804	68.3656
gene-Smlt0677	121.656	105.227
gene-Smlt0678	0.0001	0.0001
gene-Smlt0679	14.4813	28.473
gene-Smlt0680	63.2513	76.3855
gene-Smlt0681	37.406	38.213
gene-Smlt0682	32.2857	15.6
gene-Smlt0684	36.4634	119.704
gene-Smlt0685	11.6169	105.052
gene-Smlt0686	259.43	255.788
gene-Smlt0687	157.882	274.686
gene-Smlt0688	30.779	64.62
gene-Smlt0689	67.9444	231.598
gene-Smlt0690	28.1005	53.3218
gene-Smlt0691	34.8063	48.7525
gene-Smlt0692	97.2701	67.928
gene-Smlt0693	34.2598	54.0138
gene-Smlt0694	67.9367	123.757
gene-Smlt0695	26.7896	68.2189
gene-Smlt0696	7.24878	26.8154
gene-Smlt0697	97.0855	199.916
gene-Smlt0698	0.0001	0.0001
gene-Smlt0700	0.0001	0.0001
gene-Smlt0701	2.54992	1.20543
gene-Smlt0702	5.606	2.69935
gene-Smlt0703	43.9154	30.4876
gene-Smlt0704	42.2845	8.37173
gene-Smlt0706	1042.42	3208.41
gene-Smlt0707	191.311	520.238
gene-Smlt0708	128.087	678.553
gene-Smlt0709	0.172497	0.88882
gene-Smlt0710	0.0001	0.0001
gene-Smlt0711	0.0001	0.0001
gene-Smlt0712	0.0001	0.0001
gene-Smlt0713	0.0001	0.0001
gene-Smlt0714	0.0001	0.0001
gene-Smlt0715	2.57675	6.75069
gene-Smlt0716	273.835	342.244
gene-Smlt0717	23.9714	14.4112
gene-Smlt0718	221.844	424.626
gene-Smlt0719	64.616	21.8382
gene-Smlt0720	0.0001	0.842041
gene-Smlt0721	1.85671	1.11579
gene-Smlt0722	93.0929	132.333
gene-Smlt0723	114.923	180.228
gene-Smlt0724	0.0001	0.0001
gene-Smlt0725	33.347	179.534
gene-Smlt0726	41.5127	66.5668
gene-Smlt0727	146.085	24.9305
gene-Smlt0728	11.8067	6.61574
gene-Smlt0729	33.6571	46.4427
gene-Smlt0730	37.1863	93.5457
gene-Smlt0731	0.876532	0.337722
gene-Smlt0732	0.0001	0.0001
gene-Smlt0733	0.0001	0.0001
gene-Smlt0734	0.0001	0.0001
gene-Smlt0735	0.0001	0.0001
gene-Smlt0736	0.0001	0.0001
gene-Smlt0737	0.0001	0.0001
gene-Smlt0738	79.0218	28.4545
gene-Smlt0739	0.0001	0.0001
gene-Smlt0741	165.391	47.7371
gene-Smlt0742	112.261	52.47
gene-Smlt0743	4.67111	6.21429
gene-Smlt0745	40.22	25.5949
gene-Smlt0746	15.4848	10.3658
gene-Smlt0747	4488.44	2775.72
gene-Smlt0748	2528.5	808.449
gene-Smlt0749	698.39	219.095
gene-Smlt0750	301.276	285.348
gene-Smlt0751	64.0575	138.365
gene-Smlt0752	37.2819	88.2878
gene-Smlt0753	50.0647	72.0751
gene-Smlt0754	59.8428	130.204
gene-Smlt0755	53.3789	126.759
gene-Smlt0756	199.282	255.122
gene-Smlt0757	238.229	477.287
gene-Smlt0758	100.757	171.753
gene-Smlt0759	127.643	351.363
gene-Smlt0760	161.968	463.997
gene-Smlt0761	811.556	407.106
gene-Smlt0762	555.015	351.44
gene-Smlt0763	599.603	597.036
gene-Smlt0764	801.37	502.954
gene-Smlt0765	60.546	123.106
gene-Smlt0766	17.0459	27.0266
gene-Smlt0767	100.642	89.8665
gene-Smlt0768	12.2124	2.96855
gene-Smlt0769	35.7461	23.0816
gene-Smlt0770	43.8632	39.8688
gene-Smlt0771	35.7934	21.8697
gene-Smlt0772	116.634	65.3131
gene-Smlt0773	103.392	184.298
gene-Smlt0774	82.502	183.803
gene-Smlt0775	881.004	509.195
gene-Smlt0777	18.1845	106.682
gene-Smlt0778	28.2011	35.6284
gene-Smlt0779	28.687	68.0208
gene-Smlt0780	236.18	300.999
gene-Smlt0781	6.47141	1.6798
gene-Smlt0782	4.91897	2.10421
gene-Smlt0783	17.614	41.05
gene-Smlt0784	0.0001	0.0001
gene-Smlt0785	0.0001	0.0001
gene-Smlt0786	19.1483	30.8784
gene-Smlt0787	180.579	149.726
gene-Smlt0788	37.3831	37.3117
gene-Smlt0789	0.0001	0.0001
gene-Smlt0790	0.0001	0.0001
gene-Smlt0791	37.1681	65.2484
gene-Smlt0792	37.625	41.5995
gene-Smlt0793	69.0878	30.4037
gene-Smlt0794	81.926	4763.4
gene-Smlt0795	20.8965	4361.02
gene-Smlt0796	0.119224	752.505
gene-Smlt0797	15.3155	2079.49
gene-Smlt0798	8.45562	18.0534
gene-Smlt0799	11.8561	19.7676
gene-Smlt0800	92.2511	101.7
gene-Smlt0801	408.688	2759.53
gene-Smlt0802	32.0081	99.3549
gene-Smlt0803	21.3454	40.0255
gene-Smlt0804	94.0058	36.6463
gene-Smlt0805	57.0479	72.1082
gene-Smlt0806	7.84225	6.1608
gene-Smlt0807	0.0001	0.0001
gene-Smlt0808	0.0001	0.0001
gene-Smlt0809	27.2912	50.2471
gene-Smlt0810	18.4277	66.092
gene-Smlt0811	14.8645	22.2027
gene-Smlt0812	330.796	211.373
gene-Smlt0813	197.664	370.602
gene-Smlt0814	99.2811	210.228
gene-Smlt0815	8.11798	3.24099
gene-Smlt0816	197.094	161.318
gene-Smlt0817	475.142	191.418
gene-Smlt0818	36.9115	63.0851
gene-Smlt0819	46.1505	32.2802
gene-Smlt0820	359.548	963.252
gene-Smlt0821	73.0618	205.12
gene-Smlt0822	38.9712	28.7304
gene-Smlt0823	299.922	87.9565
gene-Smlt0824	454.58	205.024
gene-Smlt0825	686.181	194.055
gene-Smlt0826	369.274	78.1358
gene-Smlt0827	64.4962	210.821
gene-Smlt0828	17.563	51.4046
gene-Smlt0829	18.7015	66.185
gene-Smlt0830	4.09241	5.43002
gene-Smlt0831	10.496	8.83078
gene-Smlt0832	134.939	131.617
gene-Smlt0833	442.776	203.245
gene-Smlt0834	904.302	315.939
gene-Smlt0835	0.0001	0.0001
gene-Smlt0836	0.0001	0.0001
gene-Smlt0837	322.344	246.55
gene-Smlt0838	320.903	101.131
gene-Smlt0839	495.55	187.93
gene-Smlt0840	448.511	879.691
gene-Smlt0841	800.06	1204.06
gene-Smlt0842	71.9909	18.8169
gene-Smlt0843	95.2997	142.14
gene-Smlt0844	56.1621	28.5273
gene-Smlt0845	2.58309	1.13149
gene-Smlt0846	17.5415	17.8971
gene-Smlt0847	102.863	148.058
gene-Smlt0848	68.5012	39.7037
gene-Smlt0849	38.9736	32.4481
gene-Smlt0851	390.046	120.978
gene-Smlt0852	153.321	208.145
gene-Smlt0853	24.303	86.8184
gene-Smlt0854	20.1932	28.6077
gene-Smlt0855	30.0239	37.8496
gene-Smlt0856	422.048	181.997
gene-Smlt0857	139.438	388.74
gene-Smlt0858	1076.15	266.417
gene-Smlt0859	633.765	484.821
gene-Smlt0860	154.077	451.342
gene-Smlt0861	160.505	70.4184
gene-Smlt0862	624.925	606.103
gene-Smlt0863	78.6788	34.0828
gene-Smlt0864	79.3329	53.1547
gene-Smlt0865	26.9035	34.5717
gene-Smlt0866	39.8482	104.493
gene-Smlt0868	88.6875	262.685
gene-Smlt0869	24.3174	18.4135
gene-Smlt0870	76.4583	37.8367
gene-Smlt0871	216.245	76.0534
gene-Smlt0872	127.211	217.597
gene-Smlt0873	82.4768	221.092
gene-Smlt0874	1446.63	360.458
gene-Smlt0875	540.088	197.687
gene-Smlt0876	2114.43	1736.82
gene-Smlt0877	375.525	149.083
gene-Smlt0878	137.762	87.3707
gene-Smlt0880	0.0001	0.0001
gene-Smlt0881	0.0001	0.0001
gene-Smlt0882	0.0001	0.0001
gene-Smlt0883	0.0001	0.0001
gene-Smlt0884	0.0001	0.0001
gene-Smlt0885	64.6841	48.7109
gene-Smlt0886	66.8408	164.347
gene-Smlt0887	41.139	156.845
gene-Smlt0890	3850.93	3661.96
gene-Smlt0891	959.523	811.69
gene-Smlt0892	777.489	775.181
gene-Smlt0894	1272.97	1820.6
gene-Smlt0895	827.17	1397.02
gene-Smlt0896	426.486	759.395
gene-Smlt0897	554.476	981.496
gene-Smlt0898	240.697	591.522
gene-Smlt0899	297.72	662.901
gene-Smlt0901	3698.91	2007.64
gene-Smlt0902	2801.85	2315.77
gene-Smlt0903	774.14	1027.67
gene-Smlt0904	2793.51	2720.91
gene-Smlt0905	8718.95	3819.53
gene-Smlt0906	6411.45	3902.15
gene-Smlt0907	2652.78	2621.73
gene-Smlt0908	1666.89	1867.27
gene-Smlt0909	790.509	1082.18
gene-Smlt0910	805.399	1485.67
gene-Smlt0911	677.573	1292.29
gene-Smlt0912	1442.19	2477.9
gene-Smlt0913	1441.7	2632.42
gene-Smlt0914	3381.84	6470
gene-Smlt0915	4231.8	3804.88
gene-Smlt0916	7228.07	6043.54
gene-Smlt0917	3973.81	3724.55
gene-Smlt0918	826.986	1162.35
gene-Smlt0919	982.007	1281.86
gene-Smlt0920	2172.12	2472.44
gene-Smlt0921	2205.37	2565.59
gene-Smlt0922	613.649	1003.18
gene-Smlt0923	1084.53	1438.48
gene-Smlt0924	532.266	788.59
gene-Smlt0925	960.689	1625.38
gene-Smlt0926	149.163	291.852
gene-Smlt0928	4007.27	2400.71
gene-Smlt0929	2580.01	2252.75
gene-Smlt0930	1049.97	1766.25
gene-Smlt0931	529.446	773.471
gene-Smlt0933	189.245	302.284
gene-Smlt0935	20.8253	85.9055
gene-Smlt0936	52.3197	8.6007
gene-Smlt0937	71.1825	104.96
gene-Smlt0939	53.1506	59.0833
gene-Smlt0940	66.9079	103.829
gene-Smlt0941	28.7298	28.7822
gene-Smlt0942	429.859	371.595
gene-Smlt0943	557.198	355.318
gene-Smlt0944	439.353	729.8
gene-Smlt0945	59.8211	57.8258
gene-Smlt0947	103.271	356.396
gene-Smlt0948	247.391	258.425
gene-Smlt0949	74.6875	110.57
gene-Smlt0950	47.2919	53.8669
gene-Smlt0951	249.744	149.97
gene-Smlt0952	58.1303	19.4719
gene-Smlt0953	12.2039	11.5093
gene-Smlt0954	157.818	154.381
gene-Smlt0955	6603.21	12146.9
gene-Smlt0956	217.543	420.32
gene-Smlt0957	65.9136	194.041
gene-Smlt0958	93.0027	528.01
gene-Smlt0959	44.5913	67.8637
gene-Smlt0960	80.4511	103.61
gene-Smlt0961	76.3253	363.417
gene-Smlt0962	65.6208	128.979
gene-Smlt0963	26.6927	49.4346
gene-Smlt0964	49.8399	106.125
gene-Smlt0965	184.837	130.409
gene-Smlt0966	746.419	163.252
gene-Smlt0967	855.923	457.018
gene-Smlt0968	738.664	217.509
gene-Smlt0969	153.664	119.328
gene-Smlt0970	237.744	70.7764
gene-Smlt0971	65.9875	119.878
gene-Smlt0972	1.55789	1.31856
gene-Smlt0973	3.91001	4.02293
gene-Smlt0974	9.58189	3.8916
gene-Smlt0975	95.9333	152.298
gene-Smlt0976	13.7216	39.6078
gene-Smlt0977	49.7967	25.9114
gene-Smlt0978	86.3177	53.475
gene-Smlt0979	141.541	228.383
gene-Smlt0980	304.841	267.41
gene-Smlt0981	341.625	234.055
gene-Smlt0982	807.96	972.136
gene-Smlt0983	0.129877	0.021043
gene-Smlt0984	2.29161	1.29681
gene-Smlt0985	0.0001	0.0001
gene-Smlt0986	1.26292	1.67338
gene-Smlt0987	0.0001	0.0001
gene-Smlt0988	979.519	980.147
gene-Smlt0989	393.777	762.676
gene-Smlt0990	10303	3207.28
gene-Smlt0991	375.288	615.266
gene-Smlt0992	708.412	1517.15
gene-Smlt0993	199.109	450.949
gene-Smlt0994	55.7749	81.9337
gene-Smlt0995	206.884	324.811
gene-Smlt0996	451.726	187.09
gene-Smlt0997	1093.89	398.154
gene-Smlt0998	336.409	184.346
gene-Smlt0999	77.9589	48.4622
gene-Smlt1001	28.9398	4.79531
gene-Smlt1002	1938.72	2363.35
gene-Smlt1003	70.0992	218.416
gene-Smlt1004	1722.8	1337.69
gene-Smlt1005	614.353	318.186
gene-Smlt1006	161.609	134.442
gene-Smlt1007	163.547	31.0406
gene-Smlt1009	63.6794	17.153
gene-Smlt1010	18.528	23.8458
gene-Smlt1011	0.0001	0.0001
gene-Smlt1012	0.0001	0.0001
gene-Smlt1013	0.0001	0.0001
gene-Smlt1014	273.858	219.048
gene-Smlt1015	250.168	266.978
gene-Smlt1016	306.571	131.623
gene-Smlt1017	87.4304	57.3679
gene-Smlt1018	450.942	655.63
gene-Smlt1019	13.8102	15.3545
gene-Smlt1020	31.0867	16.5874
gene-Smlt1021	90.3763	61.4584
gene-Smlt1022	215.907	181.012
gene-Smlt1023	33.1416	55.3155
gene-Smlt1024	9755.18	1406.15
gene-Smlt1025	11409.7	2636.79
gene-Smlt1026	705.006	222.23
gene-Smlt1027	524.064	374.593
gene-Smlt1028	71.967	111.016
gene-Smlt1029	129.338	239.535
gene-Smlt1030	455.517	1042.16
gene-Smlt1031	257.074	421.253
gene-Smlt1032	6.65554	35.317
gene-Smlt1034	83.8292	104.43
gene-Smlt1035	12.3613	47.6689
gene-Smlt1036	29.3426	149.628
gene-Smlt1037	53.6433	69.9821
gene-Smlt1038	247.842	170.812
gene-Smlt1039	99.709	97.0821
gene-Smlt1040	39.5093	61.7386
gene-Smlt1041	20.6788	14.2753
gene-Smlt1042	25.0498	15.4777
gene-Smlt1043	3.22518	7.83115
gene-Smlt1044	12.5014	45.0979
gene-Smlt1045	3.03023	15.7597
gene-Smlt1046	11.116	3.23843
gene-Smlt1047	6.87424	7.99555
gene-Smlt1048	2.28284	3.11695
gene-Smlt1049	2.74558	7.71766
gene-Smlt1050	3.30027	5.83027
gene-Smlt1051	4.07659	6.59972
gene-Smlt1052	61.8157	18.76
gene-Smlt1053	8.49941	5.06028
gene-Smlt1054	6.71253	3.57924
gene-Smlt1055	25.0354	31.7523
gene-Smlt1056	12.1926	16.9013
gene-Smlt1057	171.965	94.2217
gene-Smlt1058	185.599	136.812
gene-Smlt1059	545.867	105.01
gene-Smlt1060	345.685	79.5659
gene-Smlt1061	223.335	124.464
gene-Smlt1064	6954.69	889.49
gene-Smlt1065	3139.16	594.612
gene-Smlt1066	919.006	326.662
gene-Smlt1067	211.358	65.0853
gene-Smlt1068	121.416	78.8678
gene-Smlt1069	14.9881	11.3319
gene-Smlt1070	46.7982	52.2914
gene-Smlt1071	83.7641	76.7005
gene-Smlt1072	59.813	11.3303
gene-Smlt1073	7.63815	1.67306
gene-Smlt1074	433.985	128.082
gene-Smlt1075	46.5962	21.2053
gene-Smlt1076	25.0468	7.21404
gene-Smlt1077	15.5174	20.4479
gene-Smlt1078	8.75161	5.26536
gene-Smlt1080	17.5399	28.8726
gene-Smlt1081	32.2462	39.1598
gene-Smlt1082	62.2404	55.6126
gene-Smlt1083	9.33262	8.88119
gene-Smlt1084	220.042	254.743
gene-Smlt1085	14.8003	16.6251
gene-Smlt1086	133.246	31.6563
gene-Smlt1087	37.9148	174.485
gene-Smlt1088	19.464	30.2858
gene-Smlt1089	221.532	205.507
gene-Smlt1090	265.386	275.27
gene-Smlt1091	190.272	113.623
gene-Smlt1092	8.08175	10.7217
gene-Smlt1093	0.0001	0.0001
gene-Smlt1094	13.6889	15.7135
gene-Smlt1095	21.1423	15.2243
gene-Smlt1096	11.9297	35.1197
gene-Smlt1097	33.281	19.367
gene-Smlt1098	1141.16	435.444
gene-Smlt1099	681.268	152.114
gene-Smlt1100	442.355	337.954
gene-Smlt1101	0.0001	0.0001
gene-Smlt1102	25.746	93.2367
gene-Smlt1103	21.7018	62.3792
gene-Smlt1104	27.6275	12.1187
gene-Smlt1105	362.458	210.936
gene-Smlt1106	500.28	252.058
gene-Smlt1108	57.5311	167.435
gene-Smlt1109	64.3803	64.7345
gene-Smlt1110	173.163	76.177
gene-Smlt1111	2246.69	2356.99
gene-Smlt1112	475.744	287.15
gene-Smlt1113	217.778	233.332
gene-Smlt1114	400.148	341.101
gene-Smlt1115	126.284	117.734
gene-Smlt1116	220.495	273.705
gene-Smlt1117	69.6093	41.1245
gene-Smlt1118	1277.63	728.144
gene-Smlt1119	104.085	173.766
gene-Smlt1120	144.46	110.377
gene-Smlt1121	235.217	306.492
gene-Smlt1122	66.8765	142.063
gene-Smlt1123	10.7997	14.182
gene-Smlt1124	5.55846	9.68783
gene-Smlt1125	5.78123	16.0927
gene-Smlt1126	102.985	172.838
gene-Smlt1127	115.911	166.95
gene-Smlt1128	86.5629	137.963
gene-Smlt1129	312.646	309.365
gene-Smlt1130	9.57219	16.0513
gene-Smlt1131	23.4193	25.776
gene-Smlt1132	97.1061	44.4962
gene-Smlt1133	201.544	240.701
gene-Smlt1134	24073.9	118974
gene-Smlt1135	18.1878	83.1964
gene-Smlt1136	335.295	144.882
gene-Smlt1137	150.294	106.012
gene-Smlt1138	8.66535	41.7811
gene-Smlt1139	10.824	80.8481
gene-Smlt1140	10.1073	204.384
gene-Smlt1141	4.78547	74.2799
gene-Smlt1142	21.2345	157.055
gene-Smlt1144	8.824	168.863
gene-Smlt1145	0.206224	91.6051
gene-Smlt1146	42.4815	60.6507
gene-Smlt1147	69.4834	51.3055
gene-Smlt1148	6.30813	109.826
gene-Smlt1149	15.1052	308.487
gene-Smlt1150	637.315	378.737
gene-Smlt1151	142.705	135.215
gene-Smlt1152	22.4601	11.4886
gene-Smlt1153	38.8833	64.037
gene-Smlt1154	16.4503	40.1644
gene-Smlt1155	30.7621	77.6161
gene-Smlt1156	10.3467	31.562
gene-Smlt1157	89.7888	143.063
gene-Smlt1158	93.0444	61.8245
gene-Smlt1159	98.9126	274.889
gene-Smlt1160	21.3838	43.1638
gene-Smlt1161	156.872	152.9
gene-Smlt1162	84.1973	19.0814
gene-Smlt1163	9.92679	11.8805
gene-Smlt1164	991.185	3780.93
gene-Smlt1165	328.089	651.625
gene-Smlt1166	9.16677	41.9069
gene-Smlt1167	34.4117	53.8233
gene-Smlt1168	46.0673	134.871
gene-Smlt1169	88.7049	172.255
gene-Smlt1170	27.5821	41.6335
gene-Smlt1171	68.6486	69.4235
gene-Smlt1172	55.1498	245.293
gene-Smlt1173	1933.44	329.63
gene-Smlt1174	36.6254	31.4809
gene-Smlt1175	19.3543	11.7175
gene-Smlt1176	11.7522	3.41342
gene-Smlt1177	40.879	26.1363
gene-Smlt1178	15.5956	12.7909
gene-Smlt1179	26.2424	26.8212
gene-Smlt1180	7.00183	2.39139
gene-Smlt1181	77.3047	128.874
gene-Smlt1182	18.7535	37.247
gene-Smlt1183	0.0001	0.0001
gene-Smlt1184	26.7124	25.6909
gene-Smlt1185	0.0001	7.48631
gene-Smlt1186	4.11459	13.5588
gene-Smlt1187	364.267	717.489
gene-Smlt1188	119.103	46.3662
gene-Smlt1189	413.979	81.1135
gene-Smlt1190	83.6466	36.5987
gene-Smlt1191	18.1247	16.0622
gene-Smlt1192	14.1816	22.8344
gene-Smlt1193	18.5922	32.1871
gene-Smlt1194	14.2458	11.0493
gene-Smlt1195	16.2848	5.99429
gene-Smlt1196	137.654	36.2563
gene-Smlt1197	119.726	98.7758
gene-Smlt1198	52.4773	48.3247
gene-Smlt1199	48.869	44.4234
gene-Smlt1200	97.359	103.959
gene-Smlt1201	5.00597	12.2217
gene-Smlt1202	3.6507	3.25029
gene-Smlt1203	195.082	68.3313
gene-Smlt1204	83.3532	42.3852
gene-Smlt1205	271.105	71.4349
gene-Smlt1206	37.1829	98.5071
gene-Smlt1207	101.624	22.6343
gene-Smlt1208	130.603	45.7914
gene-Smlt1209	153.469	60.4888
gene-Smlt1210	35.8614	18.8876
gene-Smlt1211	4.65699	4.1467
gene-Smlt1212	3.5546	0.478194
gene-Smlt1213	2.71906	0.791787
gene-Smlt1214	2.47745	1.72487
gene-Smlt1215	1.27763	0.0001
gene-Smlt1216	32.0576	17.2043
gene-Smlt1217	5.62315	2.15689
gene-Smlt1218	186.455	63.7238
gene-Smlt1219	14.688	30.6885
gene-Smlt1220	96.7247	39.8073
gene-Smlt1221	16.4551	26.8712
gene-Smlt1222	256.508	94.6548
gene-Smlt1223	172.553	74.1179
gene-Smlt1224	151.092	51.4973
gene-Smlt1225	26.7039	14.9492
gene-Smlt1226	9.74992	8.06778
gene-Smlt1227	26.5144	10.5517
gene-Smlt1228	13.977	5.94714
gene-Smlt1229	36.2033	10.335
gene-Smlt1230	107.515	27.8513
gene-Smlt1231	157.487	26.2838
gene-Smlt1232	426.181	15.8788
gene-Smlt1233	4.95036	253.235
gene-Smlt1234	32.112	36.5734
gene-Smlt1235	1.00581	23.1503
gene-Smlt1236	0.0001	0.0001
gene-Smlt1237	15.0016	9.87858
gene-Smlt1238	180.401	5.75776
gene-Smlt1239	0	0
gene-Smlt1240	75.3921	69.5884
gene-Smlt1241	41.427	37.6617
gene-Smlt1242	9.99608	4.26961
gene-Smlt1243	12.4871	9.34938
gene-Smlt1245	14.3636	53.8121
gene-Smlt1246	64.3706	322.111
gene-Smlt1247	22.2279	23.2469
gene-Smlt1249	48.1516	65.8223
gene-Smlt1250	216.838	385.257
gene-Smlt1251	641.178	1231.51
gene-Smlt1252	205.67	316.418
gene-Smlt1253	410.876	221.619
gene-Smlt1254	115.929	84.5312
gene-Smlt1255	435.848	276.852
gene-Smlt1256	346.861	605.811
gene-Smlt1257	5.12276	61.8028
gene-Smlt1259	59.0991	81.6629
gene-Smlt1260	58.6483	63.591
gene-Smlt1261	116.586	138.155
gene-Smlt1262	91.9435	98.9113
gene-Smlt1263	42.5571	77.5331
gene-Smlt1264	41.6174	51.0912
gene-Smlt1265	283.802	203.645
gene-Smlt1266	282.908	88.6576
gene-Smlt1268	16.3827	303.915
gene-Smlt1269	43.5899	37.9304
gene-Smlt1270	83.9053	121.186
gene-Smlt1271	60.4443	99.2557
gene-Smlt1273	36.3802	88.3851
gene-Smlt1274	547.077	501.8
gene-Smlt1275	61.606	95.5465
gene-Smlt1276	126.272	375.765
gene-Smlt1277	138.92	195.737
gene-Smlt1278	9921.03	4810.23
gene-Smlt1279	4184.15	2328.51
gene-Smlt1280	240.083	157.768
gene-Smlt1282	0.0001	0.0001
gene-Smlt1283	0.0001	0.0001
gene-Smlt1284	0.0001	0.0001
gene-Smlt1285	0.0001	0.0001
gene-Smlt1286	0.0001	0.0001
gene-Smlt1287	0.0001	0.0001
gene-Smlt1288	0.0001	0.0001
gene-Smlt1289	0.0001	0.0001
gene-Smlt1290	0.0001	0.0001
gene-Smlt1291	0.0001	0.0001
gene-Smlt1292	0.0001	0.0001
gene-Smlt1293	0.0001	0.0001
gene-Smlt1294	0.0001	0.0001
gene-Smlt1295	0.0001	0.0001
gene-Smlt1296	0.0001	0.0001
gene-Smlt1297	0.0001	0.0001
gene-Smlt1298	0.0001	0.0001
gene-Smlt1299	0.0001	0.0001
gene-Smlt1300	0.0001	0.0001
gene-Smlt1301	0.0001	0.0001
gene-Smlt1302	0.0001	0.0001
gene-Smlt1303	0.0001	0.0001
gene-Smlt1304	0.0001	0.0001
gene-Smlt1305	0.0001	0.0001
gene-Smlt1306	0.0001	0.0001
gene-Smlt1307	0.0001	0.0001
gene-Smlt1308	0.0001	0.0001
gene-Smlt1309	0.0001	0.0001
gene-Smlt1310	0.0001	0.0001
gene-Smlt1311	0.0001	0.0001
gene-Smlt1312	0.0001	0.0001
gene-Smlt1313	0.0001	0.0001
gene-Smlt1314	0.0001	0.0001
gene-Smlt1315	0.0001	0.0001
gene-Smlt1316	0.0001	0.0001
gene-Smlt1318	0.0001	0.0001
gene-Smlt1319	0.0001	0.0001
gene-Smlt1320	0.0001	0.0001
gene-Smlt1320A	0.0001	0.0001
gene-Smlt1322	0.0001	0.0001
gene-Smlt1323	0.0001	0.0001
gene-Smlt1324	0.0001	0.0001
gene-Smlt1325	0.0001	0.0001
gene-Smlt1326	0.0001	0.0001
gene-Smlt1327	0.0001	0.0001
gene-Smlt1328	1.89312	0.0001
gene-Smlt1329	0.0001	0.0001
gene-Smlt1331	0.0001	0.0001
gene-Smlt1332	0.0001	0.0001
gene-Smlt1333	0.0001	0.0001
gene-Smlt1334	0.0001	0.0001
gene-Smlt1335	0.0001	0.0001
gene-Smlt1336	0.0001	0.0001
gene-Smlt1337	2734.71	998.286
gene-Smlt1338	71.8449	32.8621
gene-Smlt1339	253.828	155.257
gene-Smlt1340	109.944	176.701
gene-Smlt1341	83.9151	106.124
gene-Smlt1342	365.288	549.081
gene-Smlt1343	105.323	126.052
gene-Smlt1344	34.6289	39.1612
gene-Smlt1345	51.0514	39.9387
gene-Smlt1346	9.85181	21.6649
gene-Smlt1347	12.4752	20.4358
gene-Smlt1348	90.2156	125.851
gene-Smlt1349	242.605	153.598
gene-Smlt1350	285.102	18.8132
gene-Smlt1351	109.871	208.282
gene-Smlt1353	0.0001	0.0001
gene-Smlt1354	0.0001	0.0001
gene-Smlt1355	1.78653	1.41603
gene-Smlt1356	326.406	219.594
gene-Smlt1357	278.981	265.134
gene-Smlt1358	145.715	67.4646
gene-Smlt1359	127.101	96.9097
gene-Smlt1360	933.362	664.964
gene-Smlt1361	365.783	422.306
gene-Smlt1362	450.508	554.733
gene-Smlt1363	106.963	129.983
gene-Smlt1365	13.7479	19.7344
gene-Smlt1366	243.305	134.261
gene-Smlt1367	196.438	92.4008
gene-Smlt1368	86.2948	76.4379
gene-Smlt1369	113.762	65.5275
gene-Smlt1370	151.141	65.7041
gene-Smlt1371	282.724	466.33
gene-Smlt1372	19.3614	17.6963
gene-Smlt1373	45.0092	63.1748
gene-Smlt1374	2213	1354.02
gene-Smlt1375	105.419	93.129
gene-Smlt1376	37.5935	55.1177
gene-Smlt1377	1068.42	734.508
gene-Smlt1378	277.387	208.626
gene-Smlt1379	896.448	499.929
gene-Smlt1380	263.893	311.638
gene-Smlt1381	8.13363	13.8328
gene-Smlt1383	285.575	77.9502
gene-Smlt1384	7.39303	50.7175
gene-Smlt1385	45.2538	64.6294
gene-Smlt1386	804.794	341.713
gene-Smlt1387	19.1155	26.7148
gene-Smlt1388	0.0001	0.0001
gene-Smlt1389	0.0001	0.0001
gene-Smlt1390	0.0001	0.0001
gene-Smlt1391	0.0001	0.011717
gene-Smlt1395	0.0001	0.0001
gene-Smlt1396A	0.0001	0.0001
gene-Smlt1399	0.0001	0.0001
gene-Smlt1400	0.0001	0.0001
gene-Smlt1401	0.0001	0.0001
gene-Smlt1402	51.1775	50.1816
gene-Smlt1403	3090.24	1900.07
gene-Smlt1404	6.53323	14.6556
gene-Smlt1405	29.2139	60.1506
gene-Smlt1406	59.4904	254.295
gene-Smlt1407	34.8469	162.617
gene-Smlt1408	24.3838	13.8362
gene-Smlt1409	10.9652	13.615
gene-Smlt1410	15.5878	38.0489
gene-Smlt1411	102.136	85.6769
gene-Smlt1412	14.6088	8.74878
gene-Smlt1413	11.3937	32.7205
gene-Smlt1414	40.1773	64.4323
gene-Smlt1415	204.439	302.116
gene-Smlt1416	37.2017	157.445
gene-Smlt1417	6.66461	13.4528
gene-Smlt1418	28.4012	32.3919
gene-Smlt1419	31.1778	100.802
gene-Smlt1420	30.6625	104.793
gene-Smlt1421	19.1843	33.5629
gene-Smlt1422	21.3256	54.9497
gene-Smlt1423	18.1094	25.1443
gene-Smlt1424	13.2567	8.20198
gene-Smlt1425	10.1355	12.7183
gene-Smlt1426	26.6437	3767.91
gene-Smlt1427	155.181	370.908
gene-Smlt1428	1107.83	1274.85
gene-Smlt1429	9.90243	9.77158
gene-Smlt1430	243.811	460.014
gene-Smlt1431	59.5338	272.271
gene-Smlt1432	20.8166	8.38132
gene-Smlt1433	41.2829	72.1279
gene-Smlt1434	383.574	477.26
gene-Smlt1435	33.4326	61.8147
gene-Smlt1436	14.5673	22.3482
gene-Smlt1437	79.9497	50.8344
gene-Smlt1438	34.1282	19.7487
gene-Smlt1439	38.2002	28.0983
gene-Smlt1440	178.236	362.759
gene-Smlt1441	305.446	358.959
gene-Smlt1442	103.422	145.971
gene-Smlt1443	55.6937	73.6853
gene-Smlt1444	38.4711	14.4403
gene-Smlt1445	179.299	140.988
gene-Smlt1446	59.4873	43.8162
gene-Smlt1447	457.596	44.9209
gene-Smlt1448	290.794	217.344
gene-Smlt1449	91.9684	106.081
gene-Smlt1450	17.4125	10.3709
gene-Smlt1451	19.5314	51.9729
gene-Smlt1452	5.71622	20.2483
gene-Smlt1453	0.785472	0.428862
gene-Smlt1454	100.902	125.436
gene-Smlt1455	80.2491	128.738
gene-Smlt1456	0.0001	0.0001
gene-Smlt1458	13.9546	46.4065
gene-Smlt1459	434.422	924.289
gene-Smlt1460	62.3055	69.6818
gene-Smlt1461	182.269	157.826
gene-Smlt1462	77.8174	225.323
gene-Smlt1463	68.3942	78.3572
gene-Smlt1464	349.505	207.422
gene-Smlt1465	739.957	313.467
gene-Smlt1466	114.43	44.5257
gene-Smlt1467	81.2952	30.7459
gene-Smlt1468	17.0371	24.471
gene-Smlt1469	50.0448	84.0994
gene-Smlt1470	87.0972	229.088
gene-Smlt1471	67.274	125.542
gene-Smlt1472	20.1989	39.3811
gene-Smlt1473	10.3394	17.0771
gene-Smlt1474	46.087	222.202
gene-Smlt1475	373.476	84.6844
gene-Smlt1476	142.031	168.806
gene-Smlt1477	28.6817	200.907
gene-Smlt1478	1.55028	3.28336
gene-Smlt1479	4.92521	44.7346
gene-Smlt1480	3.70625	14.0341
gene-Smlt1481	0.0001	14.241
gene-Smlt1482	0	0
gene-Smlt1483	7.57287	34.7534
gene-Smlt1484	25.2128	70.9948
gene-Smlt1485	5.75162	15.8928
gene-Smlt1486	151.171	97.8462
gene-Smlt1487	5.1611	32.122
gene-Smlt1488	345.283	66.8045
gene-Smlt1490	117.745	270.43
gene-Smlt1491	30.923	49.3517
gene-Smlt1492	103.317	124.749
gene-Smlt1493	8.03838	30.4845
gene-Smlt1494	23.5625	47.2235
gene-Smlt1495	76.9945	234.84
gene-Smlt1496	165.991	435.156
gene-Smlt1497	65.4275	118.878
gene-Smlt1498	104.256	273.253
gene-Smlt1499	73.7445	77.3723
gene-Smlt1500	18.2805	27.1067
gene-Smlt1501	14.7787	35.6596
gene-Smlt1502	132.304	201.428
gene-Smlt1503	249.902	393.245
gene-Smlt1504	594.189	423.629
gene-Smlt1505	1189.87	534.138
gene-Smlt1506	612.073	492.175
gene-Smlt1507	566.833	363.72
gene-Smlt1508	19.0563	6.44289
gene-Smlt1509	57.0499	3.97754
gene-Smlt1510	3.68397	2.56263
gene-Smlt1511	22.0075	9.1282
gene-Smlt1512	8.97167	7.96989
gene-Smlt1513	6.86511	13.3455
gene-Smlt1513A	799.822	671.495
gene-Smlt1514	274.729	61.1069
gene-Smlt1515	17.9255	54.5307
gene-Smlt1517	83.6496	112.012
gene-Smlt1518	580.223	302.156
gene-Smlt1520	27.3791	32.408
gene-Smlt1521	12.6897	32.9815
gene-Smlt1522	23.7476	66.4305
gene-Smlt1524	238.365	40.9552
gene-Smlt1525	183.38	192.389
gene-Smlt1526	458.576	94.1152
gene-Smlt1527	17.9603	7.26273
gene-Smlt1528	3.60654	7.48251
gene-Smlt1529	12.1693	16.7957
gene-Smlt1530	81.638	38.9557
gene-Smlt1530A	7.12776	4.77726
gene-Smlt1532	34.0438	14.7208
gene-Smlt1533	61.5365	13.6456
gene-Smlt1534	267.669	236.061
gene-Smlt1535	51.6644	27.326
gene-Smlt1536	34.6209	66.9211
gene-Smlt1537	2.65341	11.7504
gene-Smlt1538	22.1504	22.2868
gene-Smlt1539	98.3526	66.041
gene-Smlt1540	236.343	286.376
gene-Smlt1541	70.4564	95.2605
gene-Smlt1542	41.3834	53.4634
gene-Smlt1543	54.6955	44.8605
gene-Smlt1544	0.0001	0.0001
gene-Smlt1545	0.0001	0.0001
gene-Smlt1546	0.0001	0.225364
gene-Smlt1547	0.0001	0.0001
gene-Smlt1548	0.678966	3.43794
gene-Smlt1549	21.4563	20.7652
gene-Smlt1550	3.7014	0.568954
gene-Smlt1551	2.07443	0.105231
gene-Smlt1552	22.4626	15.9896
gene-Smlt1554	6.8003	1.74931
gene-Smlt1555	9.91088	5.50141
gene-Smlt1556	40.5469	46.427
gene-Smlt1557	14.3258	28.4371
gene-Smlt1558	65.5226	77.4637
gene-Smlt1559	897.672	3443.28
gene-Smlt1560	192.626	190.363
gene-Smlt1561	56.9685	189.563
gene-Smlt1562	43.6421	122.606
gene-Smlt1563	22.1864	24.4611
gene-Smlt1564	26.7047	30.271
gene-Smlt1565	15.5655	58.9895
gene-Smlt1566	17.9902	221.91
gene-Smlt1567	51.2463	372.348
gene-Smlt1568	73.2482	57.7595
gene-Smlt1569	74.4344	46.587
gene-Smlt1570	25.6232	78.6892
gene-Smlt1571	52.4793	131.669
gene-Smlt1572	39.0617	50.8895
gene-Smlt1573	32.2034	72.9343
gene-Smlt1574	433.444	852.452
gene-Smlt1575	20.9705	72.9365
gene-Smlt1576	56.0706	30.5751
gene-Smlt1577	71.6249	31.7864
gene-Smlt1578	45.1929	41.3303
gene-Smlt1579	214.378	218.295
gene-Smlt1580	96.6652	165.732
gene-Smlt1581	387.065	641.302
gene-Smlt1582	28.285	23.4078
gene-Smlt1584	592.051	333.941
gene-Smlt1585	34.4464	29.2117
gene-Smlt1586	8.40577	23.3808
gene-Smlt1587	70.7332	84.6311
gene-Smlt1589	45.53	79.5589
gene-Smlt1590	159.548	61.5974
gene-Smlt1591	322.234	460.819
gene-Smlt1592	17.5986	15.4428
gene-Smlt1593	33.4487	14.0276
gene-Smlt1594	251.302	129.021
gene-Smlt1595	207.45	273.729
gene-Smlt1596	397.888	305.465
gene-Smlt1597	84.0469	108.41
gene-Smlt1598	96.5789	45.7458
gene-Smlt1599	91.8551	44.5662
gene-Smlt1600	60.4838	55.4191
gene-Smlt1601	197.227	36.6122
gene-Smlt1602	30.5596	29.7757
gene-Smlt1603	145.69	127.436
gene-Smlt1604	369.37	570.234
gene-Smlt1605	72.4749	166.802
gene-Smlt1606	108.489	96.5347
gene-Smlt1607	1560.11	517.039
gene-Smlt1608	556.424	231.123
gene-Smlt1609	52.6535	63.8083
gene-Smlt1610	33.0341	57.5094
gene-Smlt1611	80.5672	94.6604
gene-Smlt1612	94.4383	130.106
gene-Smlt1613	287.712	193.289
gene-Smlt1614	154.685	103.036
gene-Smlt1615	47.6391	46.0128
gene-Smlt1616	84.8672	158.595
gene-Smlt1617	226.916	225.272
gene-Smlt1618	85.9817	67.3633
gene-Smlt1619	1500.73	1676.33
gene-Smlt1620	75.6087	280.06
gene-Smlt1621	95.7492	526.337
gene-Smlt1622	57.2076	459.017
gene-Smlt1623	94.0571	847.587
gene-Smlt1624	38.7654	269.198
gene-Smlt1625	144.686	399.888
gene-Smlt1626	109.811	371.062
gene-Smlt1627	56.0653	8.1125
gene-Smlt1628	674.61	226.781
gene-Smlt1629	4.6697	25.6681
gene-Smlt1630	12.088	584.11
gene-Smlt1631	18.132	67.4857
gene-Smlt1632	43.792	92.2753
gene-Smlt1633	111.513	109.306
gene-Smlt1634	8.66605	1.52301
gene-Smlt1635	15.2776	36.6864
gene-Smlt1636	7.36417	48.8043
gene-Smlt1637	17.6176	16.9546
gene-Smlt1638	590.29	428.699
gene-Smlt1639	116.921	112.687
gene-Smlt1640	39.791	89.6101
gene-Smlt1641	25.0403	40.0892
gene-Smlt1642	43.3229	63.9735
gene-Smlt1643	74.9331	40.3973
gene-Smlt1644	49.7193	71.2538
gene-Smlt1645	25.1935	36.3295
gene-Smlt1646	82.231	198.44
gene-Smlt1648	8.59442	3.29561
gene-Smlt1651	18.2435	58.7637
gene-Smlt1652	33.9593	54.8418
gene-Smlt1653	29.2876	37.4707
gene-Smlt1654	26.3434	65.7979
gene-Smlt1655	0.254343	0.0001
gene-Smlt1656	0.0001	0.0001
gene-Smlt1657	0.0001	0.0001
gene-Smlt1658	0.0001	0.0001
gene-Smlt1659	0.0001	20.7113
gene-Smlt1660	0.0001	12.6185
gene-Smlt1661	0.0001	0.0001
gene-Smlt1662	0.0001	0.0001
gene-Smlt1663	0.0001	0.0001
gene-Smlt1664	0.0001	0.0001
gene-Smlt1665	0.0001	0.0001
gene-Smlt1666	0.0001	0.0001
gene-Smlt1667	0.0001	0.0001
gene-Smlt1668	0.0001	0.0001
gene-Smlt1669	0.0001	0.0001
gene-Smlt1670	0.0001	0.0001
gene-Smlt1671	0.0001	0.0001
gene-Smlt1672	0.0001	0.0001
gene-Smlt1674	950.428	1075.35
gene-Smlt1675	56.3983	53.2778
gene-Smlt1677	294.116	86.5429
gene-Smlt1678	247.174	110.651
gene-Smlt1679	20.8122	10.6261
gene-Smlt1680	15.2815	13.6604
gene-Smlt1681	93.1776	38.6459
gene-Smlt1682	183.1	118.876
gene-Smlt1683	563.622	110.685
gene-Smlt1684	633.722	184.614
gene-Smlt1685	193.7	20.2037
gene-Smlt1686	12932.8	3180.9
gene-Smlt1687	562.695	231.237
gene-Smlt1688	171.981	233.095
gene-Smlt1689	726.034	500.397
gene-Smlt1690	4812.17	2785.55
gene-Smlt1691	6283.09	1545.66
gene-Smlt1692	1541.07	427.968
gene-Smlt1693	167.253	194.922
gene-Smlt1694	133.536	77.6445
gene-Smlt1695	11.2933	14.3998
gene-Smlt1696	18.3808	30.5034
gene-Smlt1697	1102.69	899.119
gene-Smlt1699	1164	635.448
gene-Smlt1700	91.8566	17.9295
gene-Smlt1701	56.2562	32.5662
gene-Smlt1703	43.8848	42.6789
gene-Smlt1704	177.464	170.602
gene-Smlt1705	738.505	241.377
gene-Smlt1706	204.256	95.2012
gene-Smlt1707	24.0492	93.0883
gene-Smlt1708	14.969	6.01712
gene-Smlt1709	79.8017	185.344
gene-Smlt1710	153.905	73.8749
gene-Smlt1711	409.974	532.328
gene-Smlt1712	231.627	361.058
gene-Smlt1713	166.978	109.301
gene-Smlt1714	155.731	62.6631
gene-Smlt1715	243.975	662.392
gene-Smlt1716	264.645	548.722
gene-Smlt1717	171.875	126.463
gene-Smlt1718	60.2121	66.0662
gene-Smlt1719	83.893	83.3582
gene-Smlt1720	100.624	56.3451
gene-Smlt1721	1386.07	594.586
gene-Smlt1722	664.234	311.015
gene-Smlt1723	231.19	168.312
gene-Smlt1724	251.728	337.535
gene-Smlt1725	149.196	70.5765
gene-Smlt1726	111.898	39.0211
gene-Smlt1727	317.153	171.947
gene-Smlt1728	2525.41	320.456
gene-Smlt1729	2342.81	1149.94
gene-Smlt1730	27.2137	6.74257
gene-Smlt1731	8.19638	1.75382
gene-Smlt1733	0.0001	0.0001
gene-Smlt1734	85.7286	130.825
gene-Smlt1735	48.2148	45.2361
gene-Smlt1736	3155.46	2312.24
gene-Smlt1737	540.841	211.743
gene-Smlt1738	110.365	59.7837
gene-Smlt1739	207.63	115.646
gene-Smlt1740	680.727	266.065
gene-Smlt1741	4219.46	1862.69
gene-Smlt1742	1596.42	329.93
gene-Smlt1743	272.576	257.159
gene-Smlt1744	857.482	495.397
gene-Smlt1745	112.991	104.315
gene-Smlt1746	28.2859	55.918
gene-Smlt1747	124.822	357.918
gene-Smlt1748	14.6954	9.69653
gene-Smlt1749	19.1817	13.8417
gene-Smlt1750	52.7661	14.6208
gene-Smlt1751	7.35637	4.27318
gene-Smlt1753	9.74051	3.2991
gene-Smlt1754	23.9218	7.19007
gene-Smlt1755	34.2767	24.3849
gene-Smlt1756	23.0631	23.0635
gene-Smlt1757	294.283	800.226
gene-Smlt1758	259.854	604.453
gene-Smlt1759	82.4629	40.4591
gene-Smlt1760	31.2014	29.8499
gene-Smlt1761	13.2913	37.3938
gene-Smlt1762	21.1948	169.512
gene-Smlt1763	16.9603	20.539
gene-Smlt1764	63.3912	30.7814
gene-Smlt1766	61.7507	34.3046
gene-Smlt1767	81.4624	77.9613
gene-Smlt1768	3.47298	10.1441
gene-Smlt1769	15.8814	76.9198
gene-Smlt1770	61.0485	230.177
gene-Smlt1771	62.2823	94.3394
gene-Smlt1772	97.5039	125.334
gene-Smlt1773	251.745	215.628
gene-Smlt1774	139.652	355.568
gene-Smlt1774B	147.554	75.2134
gene-Smlt1775	15.0658	31.5436
gene-Smlt1777	179.818	160.234
gene-Smlt1778	192.477	167.119
gene-Smlt1779	63.6704	49.6584
gene-Smlt1780	166.734	100.424
gene-Smlt1781	47.8705	22.6401
gene-Smlt1782	158.119	128.05
gene-Smlt1783	97.6809	201.638
gene-Smlt1784	328.923	610.798
gene-Smlt1785	167.121	138.917
gene-Smlt1786	295.944	483.094
gene-Smlt1787	247.143	122.642
gene-Smlt1788	861.062	754.568
gene-Smlt1789	138.702	197.928
gene-Smlt1790	34.5542	48.4954
gene-Smlt1791	8.87547	16.1076
gene-Smlt1792	39.3731	57.2765
gene-Smlt1793	46.4112	97.6186
gene-Smlt1794	122.32	136.789
gene-Smlt1795	53.7028	86.869
gene-Smlt1796	263.006	83.2896
gene-Smlt1797	407.325	306.378
gene-Smlt1798	630.856	508.483
gene-Smlt1799	332.322	166.79
gene-Smlt1800	72.0856	112.066
gene-Smlt1801	16.6277	14.7715
gene-Smlt1802	532.844	262.573
gene-Smlt1803	72.1758	85.4409
gene-Smlt1804	260.459	171.241
gene-Smlt1805	33.5097	29.1034
gene-Smlt1806	35.7759	17.5513
gene-Smlt1807	47.9305	102.323
gene-Smlt1808	107.578	53.1355
gene-Smlt1809	234.731	438.12
gene-Smlt1810	13.3629	23.424
gene-Smlt1811	459.321	434.487
gene-Smlt1812	427.186	1650.34
gene-Smlt1813	60.181	147.369
gene-Smlt1814	72.0661	248.263
gene-Smlt1815	553.464	290.351
gene-Smlt1816	36.6137	135.951
gene-Smlt1817	1626.49	679.508
gene-Smlt1818	657.22	490.345
gene-Smlt1819	67.8409	104.506
gene-Smlt1820	314.505	56.3357
gene-Smlt1821	47.6232	21.776
gene-Smlt1822	60.2191	29.3031
gene-Smlt1823	60.8283	116.766
gene-Smlt1824	26.1932	9.6032
gene-Smlt1825	39.7995	50.0868
gene-Smlt1826	888.572	821.18
gene-Smlt1827	64.0673	147.084
gene-Smlt1828	131.493	9.54418
gene-Smlt1829	34.5084	5.09901
gene-Smlt1830	10.9612	11.8044
gene-Smlt1831	41.5425	6.60503
gene-Smlt1832	14.4976	6.21422
gene-Smlt1833	35.1332	9.03247
gene-Smlt1834	43.5487	27.6562
gene-Smlt1835	19.9235	15.7013
gene-Smlt1836	44.4643	59.7034
gene-Smlt1837	0.0001	0.0001
gene-Smlt1838	0.0001	2.03266
gene-Smlt1839	0.405867	0.0001
gene-Smlt1840	42.4386	42.072
gene-Smlt1841	89.5611	82.0834
gene-Smlt1842	628.174	331.905
gene-Smlt1843	37.8409	24.629
gene-Smlt1844	0.0001	0.0001
gene-Smlt1844A	0.0001	0.0001
gene-Smlt1844B	0.0001	0.0001
gene-Smlt1845	0.0001	0.0001
gene-Smlt1846	0.0001	0.0001
gene-Smlt1846A	0.0001	0.0001
gene-Smlt1846B	0.0001	0.0001
gene-Smlt1849	0.0001	0.0001
gene-Smlt1849A	0.0001	0.0001
gene-Smlt1850	0.0001	0.0001
gene-Smlt1851	0.0001	0.0001
gene-Smlt1852	0.0001	0.0001
gene-Smlt1853	0.0001	0.0001
gene-Smlt1854	0.0001	0.0001
gene-Smlt1855	0.0001	0.0001
gene-Smlt1856	0.0001	0.0001
gene-Smlt1857	0.0001	0.0001
gene-Smlt1858	0.0001	0.0001
gene-Smlt1859	0.0001	0.0001
gene-Smlt1860	0.0001	0.0001
gene-Smlt1861	0.0001	0.0001
gene-Smlt1862	0.0001	0.0001
gene-Smlt1863	0.0001	0.0001
gene-Smlt1864	0.0001	0.0001
gene-Smlt1865	0.0001	0.0001
gene-Smlt1866	0.0001	0.0001
gene-Smlt1867	0.0001	0.0001
gene-Smlt1868	0.0001	0.0001
gene-Smlt1869	0.0001	0.0001
gene-Smlt1870	0.0001	0.0001
gene-Smlt1871	0.0001	0.0001
gene-Smlt1872	0.0001	0.0001
gene-Smlt1873	0.0001	0.0001
gene-Smlt1874	0.0001	0.0001
gene-Smlt1875	0.0001	0.0001
gene-Smlt1876	0.0001	0.0001
gene-Smlt1877	0.0001	0.0001
gene-Smlt1878	0.0001	0.0001
gene-Smlt1879	0.0001	0.0001
gene-Smlt1880	0.0001	0.0001
gene-Smlt1881	0.0001	0.0001
gene-Smlt1882	0.0001	0.0001
gene-Smlt1883	0.0001	0.0001
gene-Smlt1884	0.0001	0.0001
gene-Smlt1885	0.0001	0.0001
gene-Smlt1886	0.0001	0.0001
gene-Smlt1887	0.0001	0.0001
gene-Smlt1888	0.0001	0.0001
gene-Smlt1889	0.0001	0.0001
gene-Smlt1890	0.0001	0.0001
gene-Smlt1891	0.0001	0.0001
gene-Smlt1892	0.0001	0.0001
gene-Smlt1893	0.0001	0.0001
gene-Smlt1894	0.0001	0.0001
gene-Smlt1895	0.0001	0.0001
gene-Smlt1896	0.0001	0.0001
gene-Smlt1897	0.0001	0.0001
gene-Smlt1898	0.0001	0.0001
gene-Smlt1900	0.0001	0.0001
gene-Smlt1901	0.0001	0.0001
gene-Smlt1902	0.0001	0.0001
gene-Smlt1903	0.0001	0.0001
gene-Smlt1905	0.0001	0.0001
gene-Smlt1906	0.0001	0.0001
gene-Smlt1907	0.0001	0.0001
gene-Smlt1908	0.0001	0.0001
gene-Smlt1911	0.0001	0.0001
gene-Smlt1912	0.0001	0.0001
gene-Smlt1913	0.0001	0.0001
gene-Smlt1914	0.0001	0.0001
gene-Smlt1915	0.0001	0.0001
gene-Smlt1916	0.0001	0.0001
gene-Smlt1917	0.0001	0.0001
gene-Smlt1918	0.0001	0.0001
gene-Smlt1920	0.0001	0.0001
gene-Smlt1921	0.0001	0.0001
gene-Smlt1922	0.0001	0.0001
gene-Smlt1923	0.0001	0.0001
gene-Smlt1924	0.0001	0.0001
gene-Smlt1925	0.0001	0.0001
gene-Smlt1926	0.0001	0.0001
gene-Smlt1927	0.0001	0.0001
gene-Smlt1929	0.0001	0.0001
gene-Smlt1930	0.0001	0.0001
gene-Smlt1931	0.0001	0.0001
gene-Smlt1932	0.0001	0.0001
gene-Smlt1933	0.0001	0.0001
gene-Smlt1934	0.0001	0.0001
gene-Smlt1935	0.0001	0.0001
gene-Smlt1936	0.0001	0.0001
gene-Smlt1937	0.0001	0.0001
gene-Smlt1938	0.0001	0.0001
gene-Smlt1939	0.0001	0.0001
gene-Smlt1940	0.0001	0.0001
gene-Smlt1941	0.0001	0.0001
gene-Smlt1943	0	0
gene-Smlt1944	0.0001	0.0001
gene-Smlt1945	0	0
gene-Smlt1946	0.0001	0.0001
gene-Smlt1947	0.0001	0.0001
gene-Smlt1948	0.0001	0.0001
gene-Smlt1949	0.0001	0.0001
gene-Smlt1950	0.0001	0.0001
gene-Smlt1951	0.0001	0.0001
gene-Smlt1952	0.0001	0.0001
gene-Smlt1953	0.0001	0.0001
gene-Smlt1954	0.0001	0.0001
gene-Smlt1955	0.0001	0.0001
gene-Smlt1956	0.0001	0.0001
gene-Smlt1957	0.0001	0.0001
gene-Smlt1958	0.0001	0.0001
gene-Smlt1959	0.0001	0.0001
gene-Smlt1960	0.0001	0.0001
gene-Smlt1961	0.0001	0.0001
gene-Smlt1962	0.0001	0.0001
gene-Smlt1963	0.0001	0.0001
gene-Smlt1964	0.0001	0.0001
gene-Smlt1965	0.0001	0.0001
gene-Smlt1967	0.0001	0.0001
gene-Smlt1968	0.0001	0.0001
gene-Smlt1969	0.0001	0.0001
gene-Smlt1970	0.0001	0.0001
gene-Smlt1971	0.0001	0.0001
gene-Smlt1972	0.0001	0.0001
gene-Smlt1973	0.0001	0.0001
gene-Smlt1974	0.0001	0.0001
gene-Smlt1975	0.0001	0.0001
gene-Smlt1976	0.0001	0.0001
gene-Smlt1977	0.0001	0.0001
gene-Smlt1978	0.0001	0.0001
gene-Smlt1979	0.0001	0.0001
gene-Smlt1980	0.0001	0.0001
gene-Smlt1982	25.3378	38.9901
gene-Smlt1983	542.926	600.089
gene-Smlt1983A	168.209	112.794
gene-Smlt1984	100.125	83.0205
gene-Smlt1985	293.038	413.106
gene-Smlt1986	546.106	0.688043
gene-Smlt1987	7.35003	4.11659
gene-Smlt1988	100.307	35.6291
gene-Smlt1989	108.84	128.024
gene-Smlt1990	55.8731	48.3781
gene-Smlt1991	1815.63	552.825
gene-Smlt1992	2810.5	1873.73
gene-Smlt1993	259.885	175.351
gene-Smlt1994	10.2294	2.36923
gene-Smlt1995	13.3888	12.2045
gene-Smlt1997	43.5479	59.8552
gene-Smlt1998	60.8456	21.9539
gene-Smlt2000	66.3542	124.549
gene-Smlt2001	15.6806	26.4302
gene-Smlt2002	56.7277	80.0928
gene-Smlt2003	23.0211	32.9935
gene-Smlt2004	195.31	133.914
gene-Smlt2005	96.9972	46.8811
gene-Smlt2006	211.529	179.675
gene-Smlt2007	191.96	373.058
gene-Smlt2008	28.8333	53.4885
gene-Smlt2009	28.9324	40.2518
gene-Smlt2010	459.526	828.564
gene-Smlt2011	140.529	474.367
gene-Smlt2012	121.805	232.176
gene-Smlt2015	139.08	829.761
gene-Smlt2016	91.0189	135.953
gene-Smlt2017	36.7646	32.1098
gene-Smlt2018	89.3817	76.9414
gene-Smlt2019	19.0661	18.1696
gene-Smlt2020	19.8949	23.9057
gene-Smlt2022	617.591	1123.26
gene-Smlt2023	14.8575	26.2129
gene-Smlt2024	100.281	103.672
gene-Smlt2026	74.7556	133.451
gene-Smlt2027	26.5377	44.5817
gene-Smlt2028	1.46777	3.33468
gene-Smlt2029	0.754538	0.604441
gene-Smlt2030	168.377	155.131
gene-Smlt2031	72.4506	194.694
gene-Smlt2032	15.8549	59.5473
gene-Smlt2033	37.9888	53.4366
gene-Smlt2034	26.551	26.1995
gene-Smlt2035	53.9769	36.3775
gene-Smlt2036	128.606	154.589
gene-Smlt2037	109.674	85.9496
gene-Smlt2038	170.038	274.265
gene-Smlt2039	29.821	89.7118
gene-Smlt2040	137.9	319.04
gene-Smlt2041	378.04	153.756
gene-Smlt2042	1994.01	1107.64
gene-Smlt2043	4814.1	5186.76
gene-Smlt2044	280.694	245.119
gene-Smlt2045	69.4156	110.439
gene-Smlt2046	114.959	179.029
gene-Smlt2047	73.6468	86.7846
gene-Smlt2048	195.386	246.462
gene-Smlt2049	175.764	416.053
gene-Smlt2051	173.076	122.731
gene-Smlt2052	116.129	102.321
gene-Smlt2053	256.608	121.692
gene-Smlt2054	276.941	252.327
gene-Smlt2055	191.485	394.346
gene-Smlt2056	121.35	186.424
gene-Smlt2057	164.277	210.219
gene-Smlt2058	1762.96	1221.78
gene-Smlt2059	1282.77	1916.67
gene-Smlt2060	768.677	318.659
gene-Smlt2061	7.64937	3.25759
gene-Smlt2062	3.19428	3.84688
gene-Smlt2063	9.24332	8.76136
gene-Smlt2064	18.4466	10.7741
gene-Smlt2065	1.601	1.8204
gene-Smlt2066	31.0426	16.2624
gene-Smlt2068	0.0001	0.0001
gene-Smlt2069	16.3413	52.6264
gene-Smlt2071	212.371	237.921
gene-Smlt2072	85.8938	277.328
gene-Smlt2074	0.0001	0.0001
gene-Smlt2075	0.0001	0.0001
gene-Smlt2076	0.0001	0.0001
gene-Smlt2077	0	0
gene-Smlt2077A	0.0001	0.0001
gene-Smlt2079	0.0001	0.295852
gene-Smlt2080	11.0371	14.3476
gene-Smlt2081	1.98933	2.11247
gene-Smlt2082	0.0001	0.0001
gene-Smlt2083	16.2263	10.6293
gene-Smlt2084	0.507954	0.394956
gene-Smlt2085	4.43604	1.61252
gene-Smlt2086	23.7048	22.3588
gene-Smlt2087	100.381	96.6435
gene-Smlt2088	0.0001	0.0001
gene-Smlt2089	43.2237	55.7059
gene-Smlt2090	66.4876	39.627
gene-Smlt2091	0.0001	0.670672
gene-Smlt2092	377.105	162.675
gene-Smlt2093	831.62	573.825
gene-Smlt2094	1231.63	230.505
gene-Smlt2095	27.3457	4.25481
gene-Smlt2096	0.0001	0.0001
gene-Smlt2097	0.236803	0.0001
gene-Smlt2098	26.6061	7.92082
gene-Smlt2099	11.5332	2.55728
gene-Smlt2100	9.79844	10.2801
gene-Smlt2101	4.86431	1.64735
gene-Smlt2102	1.47456	1.04897
gene-Smlt2103	5.31395	1.02907
gene-Smlt2104	4.9877	3.78236
gene-Smlt2105	1.67249	2.11267
gene-Smlt2106	5.77352	2.4398
[truncated: 2,445 more rows]
